# Supplementary material for: Fetal growth restriction followed by early catch-up growth impairs pancreatic islet morphology in male rats
Source: Sci Rep. 2023 Feb 15;13:2732. doi: 10.1038/s41598-023-28584-2 (PMC9932152; doi:10.1038/s41598-023-28584-2)
Supplement: Supplementary file 4 — Supplementary Information 4. [file 41598_2023_28584_MOESM4_ESM.xlsx]

## Sheet: Sheet1
		Male					Female
		Sham GN	Sham PN	FGR PN	FGR GN		Sham GN	Sham PN	FGR PN	FGR GN
8 weeks	HR	341 ± 2.0	349 ± 13.0	384 ± 7.2	371 ± 14.7		378 ± 7.2	387 ± 15.4	413 ± 17.5	380 ± 7.1
	SBP	134 ± 2.0	126 ± 3.4	135 ± 3.9	137 ± 0.8		119 ± 4.2	117 ± 3.7	119 ± 4.4	120 ± 3.2
	DBP	90 ± 0.8	95 ± 2.2	98 ± 5.1	95 ± 3.4		91 ± 1.5	95 ± 2.5	96 ± 2.0	95 ± 1.9
16 weeks	HR	363 ± 8.8	354 ± 12.9	392 ± 9.1	370 ± 16.7		380 ± 7.8	386 ± 14.5	411 ± 17.5	385 ± 8.8
	SBP	137 ± 10.5	126 ± 4.2	126 ± 5.4	134 ± 1.9		118 ± 4.0	119 ± 4.6	120 ± 4.1	120 ± 3.2
	DBP	98 ± 8.3	94 ± 2.5	96 ± 5.6	93 ± 4.2		91 ± 1.8	95 ± 2.7	94 ± 2.3	94 ± 1.7
24 weeks	HR	341 ± 2.6	341 ± 14.0	319 ± 14.3	350 ± 21.5		350 ± 10.8	344 ± 14.0	366 ± 6.4	366 ± 24.1
	SBP	115 ± 3.5	116 ± 5.7	114 ± 3.5	127 ± 12.1		115 ± 3.1	117 ± 3.6	115 ± 3.2	117 ± 5.7
	DBP	91 ± 2.5	88 ± 3.4	92 ± 2.1	102 ± 9.1		87 ± 2.2	88 ± 3.0	83 ± 4.3	93 ± 3.5
35 weeks	HR	339 ± 3.1	316 ± 8.5	318 ± 12.8	346 ± 15.6		352 ± 17.2	329 ± 9.7	365 ± 5.0	353 ± 9.0
	SBP	116 ± 2.3	122 ± 4.4	116 ± 1.8	129 ± 8.8		112 ± 4.6	116 ± 3.4	118 ± 2.3	113 ± 5.0
	DBP	96 ± 3.3	90 ± 3.7	93 ± 3.5	97 ± 8.6		88 ± 3.6	92 ± 4.4	94 ± 3.0	89 ± 3.3
Supplemental table 25		Blood pressure measuremen of male and female FGR GN, FGR PN, sham GN and sham PN rats
Male offspring: sham-GN: n = 7, sham-PN: n = 7, FGR-PN: n = 8, and FGR GN: n = 7
Female offspring: sham-GN: n = 8, sham-PN: n = 8, FGR-PN: n = 7, and FGR GN: n = 8
HR: heart rate (/minute), SBP: systolic blood pressure (mmHg), DBP: dyastolic blood pressure (mmHG), FGR: fetal growth restriction, GN: good nutrition, PN: poor nutrition
